# Supplementary material for: Untargeted Metabolomic Analysis of Lactation-Stage-Matched Human and Bovine Milk Samples at 2 Weeks Postnatal
Source: Nutrients. 2023 Aug 29;15(17):3768. doi: 10.3390/nu15173768 (PMC10490210; doi:10.3390/nu15173768)
Supplement: Supplementary file 1 [file nutrients-15-03768-s001.zip]

Archive with 1 entries (1 files):
- nutrients-2553025-supplementary.pdf
